# Supplementary material for: The Expression of Active CD11b Monocytes in Blood and Disease Progression in Amyotrophic Lateral Sclerosis
Source: Int J Mol Sci. 2022 Mar 21;23(6):3370. doi: 10.3390/ijms23063370 (PMC8952310; doi:10.3390/ijms23063370)
Supplement: Supplementary file 1 [file ijms-23-03370-s001.zip]

Archive with 2 entries (2 files):
- Figure S1-S4.pdf
- Table S1.pdf
